# Supplementary material for: Platelet Glycoprotein Ib α‐Chain as a Putative Therapeutic Target for Juvenile Idiopathic Arthritis: A Mendelian Randomization Study
Source: Arthritis Rheumatol. 2021 Feb 21;73(4):693–701. doi: 10.1002/art.41561 (PMC8048917; doi:10.1002/art.41561)
Supplement: Supplementary file 2 — Table S1‐S8 [file ART-73-693-s001.xlsx]

## Sheet: ST1 Outcome Info
Supplementary Table 1: The information on outcomes used in the Mendelian randomization study
Category	Data soutce	Outcome	Population	Number of case	Number of control	Sample size	Beta transformation (Yes/No)	Unit
Hematology risk factor	Astle W et al 2016 (PMID 27863252 )	Platelet count	European	n.a	n.a	166066	No	per nL
Cardiovascular disease	CARDIoGRAMplusC4D consortium (PMID 26343387)	Coronary heart disease	Mixed	60801	123504	184305	No	log odds
	CARDIoGRAMplusC4D consortium (PMID 28209224 )	Myocardial infarction	Mixed	43676	128199	171875	No	log odds
	The Lee Lab	Arterial embolism and thrombosis	European	921	400595	401516	No	log odds
	The Neale Lab	Deep venous thrombosis (self-reported)	European	9241	453692	462933	Yes	log odds
	The Lee Lab	Phlebitis and thrombophlebitis	European	3900	369592	373492	No	log odds
	MEGASTROKE consortium (PMID 29531354)	Any stroke	European	40585	406111	446696	No	log odds
	MEGASTROKE consortium (PMID 29531354)	Any ischemic stroke	European	34217	406111	446696	No	log odds
	MEGASTROKE consortium (PMID 29531354)	Cardioembolic stroke	European	7193	406111	446696	No	log odds
	MEGASTROKE consortium (PMID 29531354)	Large vessel stroke	European	4373	406111	446696	No	log odds
	MEGASTROKE consortium (PMID 29531354)	Small vessel stroke	European	5386	406111	446696	No	log odds
Autoimmune disease	Onengut-Gumuscu et al 2015 (PMID 25751624)	Type 1 diabetes	European	12079	12262	24341	No	log odds
	Hinks et al 2013 (PMID 23603761)	Juvenile idiopathic arthritis	European	2816	13056	15872	No	log odds
	Okada Y et al 2014 (PMID 24390342)	Rheumatoid arthritis	Mixed	19234	61565	80799	No	log odds
	Hom G et al 2008 (PMID 18204098)	Systemic lupus erythematosus	European	1311	1783	3094	No	log odds
	Tsoi et al 2012 (PMID 23143594)	Psoriasis	European	10588	22806	33394	No	log odds
	IMSGC consortium (PMID 24076602)	Multiple sclerosis	European	14498	24091	38589	No	log odds
	IPSCSG consortium (PMID 27992413)	Primary sclerosing cholangitis	Mixed	2871	12019	14890	No	log odds
	Cordell et al 2015 (PMID 26394269)	Primary biliary cirrhosis	European	2764	10475	13239	No	log odds
Autoimflammatory disease	de Lang et al 2017 (PMID 28067908)	Inflammatory bowel disease	European	25042	31415	59957	No	log odds
	de Lang et al 2017 (PMID 28067908)	Crohn's disease	European	12194	28072	40266	No	log odds
	de Lang et al 2017 (PMID 28067908)	Ulcerative colitis	European	12366	33609	45975	No	log odds
Atopic disease	EAGLE consortium (PMID 26482879)	Eczema	European	10788	30047	40835	No	log odds

## Sheet: ST2 Moloc configurations
Supplementary Table 2: The possibile associations in multi-trait colocalization analysis
Configurations	Hypotheses for association with each trait	Sharing variant	No. of Causal association
Null	H0 - no association for any trait	No associations	0
a	H1 - association only for trait {1}	pQTL only	1
b	H2 - association only for trait {2}	PLT# only	1
c	H3 - association only for trait {3}	Disease only	1
ab	H4 - association for traits {1 and 2}	pQTL and PLT#	1
ac	H5 - association for traits {1 and 3}	pQTL and disease	1
bc	H6 - association for traits {2 and 3}	PLT# amd disease	1
a,b	H7 - association for traits 1 and 2, but differnet causal variants for {1} and {2}	pQT not PLT#	2
a,c	H8 - association for traits 1 and 3, but differnet causal variants for {1} and {3}	pQTL not disease	2
b,c	H9 - association for traits 2 and 3, but differnet causal variants for {2} and {3}	PLT# not disease	2
ab,c	H10 - association for traits 1, 2 and 3, but differnet causal variants for {1, 2} and {3}	pQTL, PLT# not disease	2
ac,b	H11 - association for traits 1, 2 and 3, but differnet causal variants for {1, 3} and {2}	pQTL, disease not PLT#	2
a,bc	H12 - association for traits 1, 2 and 3, but differnet causal variants for {1} and {2, 3}	PLT#, disease not pQTL	2
a,b,c	H13 - association for traits 1, 2 and 3, but differnet causal variants for {1}, for {2} and for {3}	not pQTL, not PLT#, not disease	3
abc	H14 - association for traits {1, 2, and 3}	pQTL, PLT#, disease	1
pQTL, protein expression quantitative traits loci. PLT#, platelet count

## Sheet: ST3 Instrument of GPIba
Supplementary Table 3: Genetic instruments of platelet glycoprotein Ib alpha chain (GPIba)
Variant	Chromosome (GRCh38)	Position (GRCh38)	Gene	Effect allele	Other allele	Effect allele frequency	Beta	Standard error	P value	Sample size	R2 (%)	F-statistic
rs11065979	12	112059557	BRAP	T	C	0.437648	0.1746	0.0247	1.6e-12	3301	1.50	50.24
rs72835078	17	4826592	GP1BA	T	G	0.071969	0.3281	0.0481	9.1e-12	3301	1.43	48.12
R2 (%), the propotion of variability explained by the instrument

## Sheet: ST4 GPIba (GP1BA) on Y
Supplementary Table 4. The effect of GPIba instrumented by cis-pQTL within GP1BA gene on outcomes
Outcome	Estimate	95% LCI	95% UCI	P value	Steiger filtering test
Platelet count	0.192315	0.150372	0.234259	2.54328e-19	TRUE
Juvenile idiopathic arthritis	2.45115	1.39958	4.29282	0.00171386	TRUE
Psoriasis	1.46314	1.0546	2.02994	0.0227134	TRUE
Multiple sclerosis	1.17725	0.981482	1.41207	0.0786503	TRUE
Inflammatory bowel disease	1.11563	0.970667	1.28224	0.123372	TRUE
Ulcerative colitis	1.12759	0.943713	1.3473	0.186119	TRUE
Deep venous thrombosis	1.12209	0.9443	1.33336	0.190591	TRUE
Primary sclerosing cholangitis	1.22552	0.887612	1.69206	0.216599	TRUE
Arterial embolism and thrombosis	1.39405	0.813329	2.38942	0.226884	TRUE
Any ischemic stroke	0.947482	0.850888	1.05504	0.325443	TRUE
Coronary heart disease	0.956188	0.865735	1.05609	0.376911	TRUE
Rheumatoid arthritis	1.06221	0.9291	1.2144	0.376961	TRUE
Crohn's disease	1.07885	0.902915	1.28906	0.403397	TRUE
Systemic lupus erythematosus	0.820099	0.497128	1.3529	0.437421	TRUE
Primary biliary cirrhosis	0.881889	0.617066	1.26036	0.490266	TRUE
Small vessel stroke	0.927765	0.722326	1.19163	0.557128	TRUE
Any stroke	0.973535	0.882154	1.07438	0.593803	TRUE
Cardioembolic stroke	1.05029	0.851625	1.29531	0.646457	TRUE
Type 1 diabetes	0.955276	0.774912	1.17762	0.668235	TRUE
Myocardial infarction	0.979821	0.877268	1.09436	0.717794	TRUE
Phlebitis and thrombophlebitis	1.01146	0.77721	1.31632	0.932415	TRUE
Large artery stroke	0.999695	0.765418	1.30568	0.998215	TRUE
Eczema	1.00003	0.828001	1.20781	0.999722	TRUE
LCI, lower confidence interval; UCI, upper confidence interval Estimate is beta for platelet count and is odd ratio for a disease outcome. Bolt indicates association significant after correction for multiple testing (P≤0.05/22=0.002). TRUE from Steiger filtering test indicates the instrument influence the exposure (GPIba) and then the outcome.

## Sheet: ST5 GPIba (BRAP) on Y
Supplementary Table 5. The effect of GPIba instrumented by trans-pQTL near BRAP gene on outcomes
Outcome	Estimate	95% LCI	95% UCI	P value	Steiger filtering test
Platelet count	0.54	0.494865	0.577222	1.36822e-143	TRUE
Type 1 diabetes	3.93118	3.17605	4.86586	2.75679e-36	TRUE
Any ischemic stroke	1.5641	1.39488	1.75384	1.9053e-14	TRUE
Any stroke	1.44855	1.30348	1.60976	5.86138e-12	TRUE
Coronary heart disease	1.48089	1.31229	1.67115	1.92617e-10	TRUE
Myocardial infarction	1.51688	1.32675	1.73425	1.0746e-09	TRUE
Inflammatory bowel disease	0.650055	0.563682	0.749662	3.19485e-09	TRUE
Crohn's disease	0.63098	0.524293	0.759376	1.10068e-06	TRUE
Ulcerative colitis	0.648567	0.540725	0.777918	3.06125e-06	TRUE
Rheumatoid arthritis	1.55393	1.28949	1.87259	3.63171e-06	TRUE
Primary biliary cirrhosis	2.79941	1.8073	4.33614	4.00794e-06	TRUE
Psoriasis	2.29167	1.61036	3.26125	4.08974e-06	TRUE
Small vessel stroke	1.84776	1.41931	2.40555	5.07406e-06	TRUE
Primary sclerosing cholangitis	2.22659	1.50316	3.29817	6.5188e-05	TRUE
Deep venous thrombosis	1.42692	1.19708	1.70089	7.26623e-05	TRUE
Large artery stroke	1.75996	1.32186	2.34327	0.000108573	TRUE
Juvenile idiopathic arthritis	3.00781	1.64126	5.51219	0.000366416	TRUE
Cardioembolic stroke	1.38685	1.11295	1.72816	0.00357671	TRUE
Arterial embolism and thrombosis	1.7721	1.04205	3.01361	0.0346821	TRUE
Eczema	0.795014	0.640953	0.986106	0.0368597	TRUE
Systemic lupus erythematosus	0.646955	0.385307	1.08628	0.0995556	TRUE
Phlebitis and thrombophlebitis	1.24385	0.958657	1.61389	0.10054	TRUE
Multiple sclerosis	1.15836	0.963417	1.39276	0.11791	TRUE
LCI, lower confidence interval; UCI, upper confidence interval Estimate is beta for platelet count and is odds ratio for a disease outcome. Bolt indicates association significant after correction for multiple testing (P≤0.05/22=0.002). Italic indicates association at a nominal significance (P≤0.05). TRUE from Steiger filtering test indicates the instrument influence the exposure (GPIba) and then …

## Sheet: ST6 Instrument of PLT
Supplementary Table 6: Genetic instruments of platelet count
Variant	Chromosome (GRCh37)	Position (GRCh37)	Effect allele	Other allele	Effect allele frequency	Beta	Standard error	P value	Sample size
rs11065979	12	112059557	T	C	0.439	0.0935931	0.00366826	1.37e-143	166066
rs72835078	17	4826592	T	G	0.0734	0.0630987	0.00702119	2.54e-19	166066
rs11121845	1	12028655	C	T	0.5369	0.039138	0.0032102	3.54813e-34	166066
rs111941366	1	25736369	C	T	0.5499	0.046554	0.0031821	1.93642e-48	166066
rs74340846	1	31241886	T	G	0.0105	0.14519	0.017815	3.66438e-16	166066
rs2932536	1	113202417	G	A	0.4739	0.033803	0.0031292	3.41979e-27	166066
rs1050316	1	156434703	G	T	0.3485	0.02395	0.0033139	4.9545e-13	166066
rs928391	1	156776717	T	C	0.7321	0.024844	0.0035497	2.58821e-12	166066
rs6425521	1	171942783	C	A	0.1988	0.05943	0.0039982	6.05341e-50	166066
rs11240408	1	205264536	A	T	0.3755	0.048731	0.0032584	1.5417e-50	166066
rs4631704	1	230293530	T	C	0.6104	0.02528	0.0032373	5.79429e-15	166066
rs56043070	1	247719769	G	A	0.9286	0.12087	0.0062898	3.31131e-82	166066
rs1260326	2	27730940	T	C	0.395	0.039877	0.0031872	6.66807e-36	166066
rs655029	2	31477838	A	G	0.7113	0.074343	0.0035011	6.29506e-100	166066
rs4670779	2	38044344	C	T	0.6839	0.020668	0.003422	1.5481e-09	166066
rs149290349	2	43451957	G	A	0.9241	0.086046	0.0060639	1.1246e-45	166066
rs10048745	2	68962137	A	G	0.2597	0.028775	0.0036573	3.63078e-15	166066
rs10199109	2	120994533	G	T	0.3093	0.035202	0.0033872	2.72898e-25	166066
rs12052715	2	160677375	C	G	0.2753	0.031029	0.0035878	5.2723e-18	166066
rs7585866	2	192696255	G	A	0.3532	0.02351	0.003288	8.70964e-13	166066
rs1047891	2	211540507	C	A	0.6841	0.032274	0.0033591	7.49894e-22	166066
rs17572109	2	219093934	A	G	0.2317	0.037418	0.0037591	2.46037e-23	166066
rs78909033	2	241510903	A	G	0.1361	0.06742	0.0045733	3.70681e-49	166066
rs9810259	3	12268191	C	G	0.5787	0.040874	0.0031656	4.00867e-38	166066
rs1354034	3	56849749	C	T	0.6023	0.1372	0.0032014	1e-200	166066
rs9809116	3	72397279	G	A	0.4076	0.023739	0.0032146	1.53462e-13	166066
rs3804749	3	122833003	C	T	0.4071	0.040824	0.0032146	6.18016e-37	166066
rs619460	3	124345877	G	A	0.3772	0.023171	0.0032257	6.83912e-13	166066
rs12491785	3	168846701	C	T	0.3927	0.030322	0.0032184	4.4978e-21	166066
rs78565404	3	184090242	T	C	0.0538	0.13083	0.0076544	1.93197e-65	166066
rs35430985	3	185488303	C	A	0.7299	0.023615	0.0035466	2.77332e-11	166066
rs11734099	4	6891435	A	G	0.176	0.054688	0.0041288	5.02343e-40	166066
rs7665147	4	57767327	T	A	0.8145	0.03001	0.004048	1.23595e-13	166066
rs71633359	4	88183820	C	T	0.318	0.025551	0.0034755	1.96789e-13	166066
rs4699154	4	106034084	C	T	0.6901	0.026117	0.0033978	1.52055e-14	166066
rs58530613	4	124727524	C	T	0.1119	0.0367	0.0050215	2.71019e-13	166066
rs7696658	4	145053198	T	C	0.4772	0.020621	0.0031374	4.96592e-11	166066
rs113128512	4	157682188	T	C	0.9082	0.032536	0.00541	1.81259e-09	166066
rs2736100	5	1286516	C	A	0.5016	0.03349	0.0031256	8.85116e-27	166066
rs10940072	5	65916784	G	A	0.6011	0.026373	0.0032194	2.58821e-16	166066
rs34950321	5	75964507	C	T	0.982	0.085894	0.011782	3.11172e-13	166066
rs10514301	5	87939654	T	C	0.1177	0.0342	0.004857	1.90985e-12	166066
rs114694170	5	88180196	C	T	0.059	0.16488	0.0067498	1.51356e-131	166066
rs59739601	5	111061017	A	G	0.9235	0.060502	0.00592	1.64437e-24	166066
rs10058074	5	131686146	G	A	0.5257	0.030411	0.0031252	2.25944e-22	166066
rs10075570	5	158599358	G	A	0.7497	0.029137	0.0036141	7.55092e-16	166066
rs6556471	5	159598264	T	C	0.3224	0.042817	0.0033553	2.8119e-37	166066
rs9267098	6	31415355	C	G	0.7316	0.050824	0.0038322	4.01791e-40	166066
rs210142	6	33546837	C	T	0.7017	0.081494	0.0035962	1.62181e-113	166066
rs4711890	6	47606712	G	C	0.2675	0.029278	0.003548	1.57036e-16	166066
rs2078064	6	52267254	A	G	0.11	0.034746	0.0050136	4.21697e-12	166066
rs2894802	6	52656169	T	G	0.4267	0.02813	0.0031613	5.72796e-19	166066
rs6925716	6	109597641	C	T	0.5132	0.027421	0.0031388	2.43781e-18	166066
rs9402633	6	135052080	T	C	0.2113	0.027965	0.0038722	5.14044e-13	166066
rs7776054	6	135418916	G	A	0.2605	0.14508	0.0044648	1e-200	166066
rs4709819	6	164463355	A	G	0.4063	0.035656	0.0032028	8.89201e-29	166066
rs1182180	7	2873279	T	G	0.4316	0.027421	0.0031712	5.33335e-18	166066
rs2700937	7	36085061	T	A	0.4627	0.020596	0.0031469	5.97035e-11	166066
rs2331174	7	44926827	G	A	0.566	0.035135	0.0031691	1.48594e-28	166066
rs6961069	7	80218961	T	C	0.4042	0.025945	0.0032305	9.7051e-16	166066
rs2075672	7	100240296	G	A	0.6254	0.029868	0.003241	3.12608e-20	166066
rs342292	7	106370644	C	G	0.5466	0.074384	0.0031415	9.77237e-124	166066
rs11562010	7	116521644	A	T	0.4374	0.024168	0.003177	2.81838e-14	166066
rs77300440	7	123411910	T	C	0.0807	0.063946	0.0058006	2.99916e-28	166066
rs7788849	7	129281919	C	A	0.0977	0.042538	0.0052933	9.33254e-16	166066
rs11993146	8	30319537	G	A	0.7672	0.024649	0.0036965	2.60016e-11	166066
rs11995702	8	66926423	A	G	0.6779	0.023946	0.0033537	9.37562e-13	166066
rs6993770	8	106581528	A	T	0.7143	0.069558	0.0034559	5.44503e-90	166066
rs1158570	8	131331073	C	T	0.5233	0.019443	0.0031302	5.26502e-10	166066
rs7833924	8	144996029	G	A	0.4283	0.044989	0.003157	4.72063e-46	166066
rs12005199	9	4763491	A	G	0.308	0.11655	0.0040575	5.49541e-181	166066
rs10811664	9	22142907	G	A	0.8435	0.052082	0.0043274	2.38781e-33	166066
rs11142444	9	73066136	C	G	0.5637	0.02637	0.0031518	5.97035e-17	166066
rs10820606	9	99192919	C	A	0.2333	0.049743	0.0037664	8.33681e-40	166066
rs2810491	9	136923331	C	T	0.257	0.040751	0.0036047	1.2735e-29	166066
rs4272720	10	50263201	A	G	0.7637	0.033883	0.0036967	4.97737e-20	166066
rs10761741	10	65066186	T	G	0.4176	0.080453	0.0031739	1.7378e-141	166066
rs116052829	10	81164146	T	C	0.1048	0.034118	0.005114	2.54097e-11	166066
rs2068888	10	94839642	G	A	0.5491	0.022968	0.0031455	2.84446e-13	166066
rs11604127	11	196944	T	C	0.2356	0.090949	0.0037111	2.13796e-132	166066
rs7950696	11	47481533	C	T	0.445	0.026281	0.0031427	6.18016e-17	166066
rs174548	11	61571348	G	C	0.3146	0.040357	0.0033618	3.47536e-33	166066
rs3741404	11	63999240	G	C	0.6404	0.019569	0.0032658	2.07539e-09	166066
rs655641	11	85731286	G	C	0.8086	0.024663	0.0038921	2.35451e-10	166066
rs192022	11	108248774	G	C	0.4528	0.027498	0.0032606	3.38065e-17	166066
rs36109901	11	119083318	C	A	0.2722	0.10311	0.0059832	1.71396e-66	166066
rs4937127	11	126290510	A	G	0.4781	0.032422	0.0031326	4.27563e-25	166066
rs34667100	12	6294735	T	C	0.5117	0.051129	0.0031352	9.63829e-60	166066
rs10466905	12	6502832	A	G	0.1919	0.028283	0.0040025	1.59588e-12	166066
rs2015599	12	29435480	G	A	0.5415	0.046589	0.0031383	8.05378e-50	166066
rs73109811	12	48212719	T	C	0.1982	0.039324	0.0040546	3.10456e-22	166066
rs11559982	12	54711574	G	A	0.5575	0.045703	0.0033126	2.81838e-43	166066
rs1716505	12	65005079	G	C	0.3217	0.035332	0.003654	4.13048e-22	166066
rs4388979	12	109475012	G	T	0.4166	0.044949	0.0031872	3.8815e-45	166066
rs3184504	12	111884608	T	C	0.4826	0.11091	0.0048503	1.51356e-115	166066
rs2255531	12	121414915	G	A	0.6505	0.023284	0.0032886	1.44544e-12	166066
rs11553699	12	122216910	A	G	0.8636	0.088747	0.0048588	1.8578e-74	166066
rs670179	13	71236607	A	T	0.5722	0.028655	0.0031889	2.59418e-19	166066
rs4148435	13	95899716	A	C	0.9161	0.065425	0.0057998	1.6788e-29	166066
rs11841319	13	110492626	C	T	0.8972	0.058876	0.0052102	1.34276e-29	166066
rs4470077	14	55897538	G	A	0.1909	0.025871	0.004002	1.01906e-10	166066
rs79936776	14	69640775	G	A	0.0333	0.093864	0.0088224	1.99526e-26	166066
rs7146395	14	75228647	A	C	0.3262	0.022826	0.0033317	7.34514e-12	166066
rs3844535	14	81884515	G	A	0.6999	0.024022	0.0034213	2.208e-12	166066
rs1555405	14	101176769	G	A	0.7511	0.051568	0.0036346	1.15345e-45	166066
rs112790992	14	105758217	C	A	0.3152	0.032579	0.0033797	5.50808e-22	166066
rs55707100	15	43820717	T	C	0.0261	0.11617	0.0098201	2.83792e-32	166066
rs11071720	15	63341996	C	T	0.6998	0.051542	0.0034227	3.27341e-51	166066
rs1631677	15	65198591	G	A	0.1432	0.050199	0.0044916	5.45758e-29	166066
rs8037137	15	91506637	T	C	0.8701	0.03561	0.0046776	2.69774e-14	166066
rs4965426	15	99248041	G	A	0.8571	0.035828	0.0044648	1.02565e-15	166066
rs141759085	16	530967	G	A	0.081	0.050034	0.0057671	4.14e-18	166066
rs151233	16	28506428	T	C	0.1308	0.066319	0.0046417	2.78612e-46	166066
rs4783186	16	85415734	T	C	0.1233	0.042785	0.0047678	2.89734e-19	166066
rs59865663	16	88558312	A	G	0.2042	0.039487	0.0039777	3.22107e-23	166066
rs216191	17	2188639	T	C	0.6474	0.034268	0.0033008	3.06196e-25	166066
rs11653357	17	33923607	A	G	0.1737	0.08828	0.0058292	8.93305e-52	166066
rs150568286	17	42594755	G	A	0.9874	0.11824	0.014419	2.40991e-16	166066
rs11082304	18	20720973	G	T	0.4874	0.053111	0.0031301	1.61065e-64	166066
rs16977972	18	41980501	T	G	0.1445	0.042585	0.0047116	1.60694e-19	166066
rs12458093	18	48679150	G	T	0.4794	0.021636	0.0032659	3.48337e-11	166066
rs17758695	18	60920854	C	T	0.9698	0.068909	0.0092045	7.11214e-14	166066
rs34536443	19	10463118	G	C	0.9521	0.050065	0.0073754	1.14025e-11	166066
rs17708984	19	16194504	A	G	0.2879	0.024422	0.003493	2.7227e-12	166066
rs12608697	19	38765660	A	C	0.4059	0.029064	0.0032034	1.1722e-19	166066
rs12976598	19	39229959	A	G	0.0644	0.050466	0.0064107	3.50752e-15	166066
rs12459847	19	45751157	G	C	0.7443	0.045605	0.0036895	4.42588e-35	166066
rs3865444	19	51727962	C	A	0.6758	0.023717	0.003337	1.1885e-12	166066
rs4411786	20	1930897	T	C	0.7366	0.042992	0.003557	1.28529e-33	166066
rs80054178	20	30294682	C	T	0.0226	0.11518	0.010576	1.30617e-27	166066
rs16979901	20	54988877	G	A	0.1026	0.043666	0.0051577	2.55859e-17	166066
rs75967349	21	36400441	C	G	0.9501	0.060093	0.0072512	1.16681e-16	166066
rs2836441	21	39870310	G	A	0.1483	0.040361	0.0044255	7.58578e-20	166066
rs1059196	22	19712094	C	T	0.6461	0.030571	0.0036734	8.70964e-17	166066
rs2283847	22	28181399	C	T	0.4452	0.024293	0.0032762	1.2218e-13	166066
rs3747207	22	44324855	G	A	0.7862	0.030471	0.0038224	1.57761e-15	166066
rs75107793	22	50628937	A	G	0.0725	0.10648	0.0061463	3.52371e-67	166066
The genetic associations of platelet count were obtained from Astle et al GWAS (2016).

## Sheet: ST7 PLT on Y
Supplementary Table 7. The genetically predicted effect of platelet count on juvenile idiopathic arthritis
No. of instrument	Method	OR	95% LCI	95% UCI	P value	Intercept	P Intercept
24 (genome-wide)	Inverse variance weighted	1.87987	1.12004	3.15518	0.0168912
	Weighted median	2.13284	1.21191	3.75357	0.00862799
	MR Egger	2.83197	1.08229	7.41029	0.0454179	-0.0330736	0.332482
1 (tran-pQTL near BRAP gene)	Wald ratio	7.80167	2.52011	24.1522	0.000366416
1 (cis-pQTL within GP1BA gene)	Wald ratio	105.839	5.7433	1950.43	0.00171386
OR, odds ratio; LCI, lower confidence interval; UCI, upper confidence interval P Intercept, P value for MR-Egger intercept

## Sheet: ST8 Moloc 
Supplementary Table 8. The result of multiple-trait colocalization analysis
Exposure	Mediator	Outcome	Number of instrument	Evidence of colocalization	abc	a	a,b	a,c	a,bc	a,b,c	b	b,c	ac,b	c	ab,c	ab	ac	bc	zero
GPIbα (instrumented by trans-pQTL near BRAP)	Platelet count	Juvenile idiopathic arthritis	621	Strong	0.970095	2.26785e-176	0.000119903	1.37087e-176	0.0135542	8.09765e-05	2.19259e-10	1.15278e-10	0.00345977	2.47785e-182	0.00435588	0.00833455	7.83415e-175	2.48335e-08	3.87756e-182
GPIbα (instrumented by cis-pQTL within GP1BA)			117	*
* The association was not assessed due to the absence of instrument of interest in the outcome
The posterior probability of association (PPA) ≥ 0.80 is considered as strong evidence of colocalization
